# Supplementary material for: A predictive algorithm for the optimal daily dosage of thiamazole to control cats with hyperthyroidism
Source: J Vet Intern Med. 2026 Feb 3;40(1):aalag009. doi: 10.1093/jvimsj/aalag009 (PMC12866908; doi:10.1093/jvimsj/aalag009)
Supplement: aalag009_Supplemental_Files [file aalag009_supplemental_files.zip]

Archive with 2 entries (2 files):
- SUPPLEMENTARY_TABLE_1.updated_aalag009.docx
- SUPPLEMENTARY_TABLE_2.updated_aalag009.docx
